# Supplementary material for: Pioglitazone Attenuates the Effects of Peripheral Inflammation in a Human In Vitro Blood–Brain Barrier Model
Source: Int J Mol Sci. 2022 Oct 24;23(21):12781. doi: 10.3390/ijms232112781 (PMC9656730; doi:10.3390/ijms232112781)
Supplement: Supplementary file 1 [file ijms-23-12781-s001.zip]

Archive with 5 entries (5 files):
- Supplementary Figure S1.tif
- Supplementary Figure S2.tif
- Supplementary Figure S4.tif
- Supplementary Figure S5.tif
- Supplementary Tables and Figure S3.pdf
